# Supplementary material for: Preoperative Nutrition Intervention in Patients Undergoing Resection for Upper Gastrointestinal Cancer: Results from the Multi-Centre NOURISH Point Prevalence Study
Source: Nutrients. 2021 Sep 15;13(9):3205. doi: 10.3390/nu13093205 (PMC8467838; doi:10.3390/nu13093205)
Supplement: Supplementary file 1 [file nutrients-13-03205-s001.zip]

Archive with 2 entries (2 files):
- nutrients-1371132-supplementary file.pdf
- nutrients-1371132-supplementary.pdf
